# Supplementary material for: The impact of light heterogeneity in controlled environment agriculture on biomass of microgreens
Source: Quant Plant Biol. 2025 Jul 10;6:e17. doi: 10.1017/qpb.2025.10003 (PMC12277203; doi:10.1017/qpb.2025.10003)
Supplement: Claydon et al. supplementary material [file S2632882825100039sup001.zip]

Archive with 4 entries (4 files):
- Table_S2.xlsx
- Table_S3 (1).xlsx
- SupplementalMaterials_editableFormat.docx
- Table_S1.xlsx
