# Supplementary material for: The impact of light heterogeneity in controlled environment agriculture on biomass of microgreens
Source: Quant Plant Biol. 2025 Jul 10;6:e17. doi: 10.1017/qpb.2025.10003 (PMC12277203; doi:10.1017/qpb.2025.10003)
Supplement: Claydon et al. supplementary material [file S2632882825100039sup001.zip › Table_S3 (1).xlsx]

## Sheet: allBeds_coefficients
SampleRemoved	1	2	3	4	5	6	7	8	9	10	11	12	13	14	15	16	17	18	19	20	21	22	23	24	25	26	27	28	29	30	31	32	33	34	35	36	37	38	39	40	41	42	43	44	45	46	47	48	49
(Intercept)	221.051	219.781	220.967	223.442	246.489	12.9648	160.869	195.314	219.765	217.9	227.813	221.654	224.121	217.489	209.911	241.997	219.405	217.449	220.267	222.073	269.82	247.098	142.216	215.991	221.922	224.361	230.982	220.35	218.031	215.963	219.686	212.06	221.992	221.404	218.447	219.393	323.704	249.138	104.687	293.805	216.065	223.645	228.412	222.713	212.509	218.776	218.126	209.552	220.023
MicrogreenKale(CN)	0	0	0	0	0	0	0	0	0	0	0	0	0	0	0	0	0	0	0	0	0	0	0	0	0	0	0	0	0	0	0	0	0	0	0	0	0	0	0	0	0	0	0	0	0	0	0	0	0
MicrogreenKale(Tozer)	0	0	0	0	0	0	0	0	0	0	0	0	0	0	0	0	0	0	0	0	0	0	0	0	0	0	0	0	0	0	0	0	0	0	0	0	0	0	0	0	0	0	0	0	0	0	0	0	0
MicrogreenRadish	0	0	0	0	0	0	0	0	0	0	0	0	0	0	0	0	0	0	0	0	0	0	0	0	0	0	0	0	0	0	0	0	0	0	0	0	0	0	0	0	0	0	0	0	0	0	0	0	0
MicrogreenSunflower	0	0	0	0	0	0	0	0	0	0	0	0	0	0	0	0	0	0	0	0	0	0	0	0	0	0	0	0	0	0	0	0	0	0	0	0	0	0	0	0	0	0	0	0	0	0	0	0	0
BedA	0	0	0	0	0	0	0	0	0	0	0	0	0	0	0	0	0	0	0	0	0	0	0	0	0	0	0	0	0	0	0	0	0	0	0	0	0	0	0	0	0	0	0	0	0	0	0	0	0
BedB	2.29773	2.29663	2.295	2.29727	2.30237	2.24597	2.28774	2.29339	2.2998	2.32547	2.29536	2.30296	2.36851	2.71773	2.69479	2.04807	2.29845	2.29761	2.30564	2.30762	2.3073	2.31581	2.27343	2.30505	2.30198	2.29998	2.30182	2.30645	2.27639	2.61181	2.39255	2.21446	2.29655	2.29726	2.30397	2.30429	2.31093	2.30123	2.27776	2.30647	2.29996	2.29651	2.26888	2.29674	2.07412	2.29801	2.2808	1.82687	2.2971
BedC	0	0	0	0	0	0	0	0	0	0	0	0	0	0	0	0	0	0	0	0	0	0	0	0	0	0	0	0	0	0	0	0	0	0	0	0	0	0	0	0	0	0	0	0	0	0	0	0	0
BedD	-0.56056	-0.564103	-0.552686	-0.542938	-0.469001	-1.249	-0.749442	-0.633908	-0.557286	-0.548262	-0.542049	-0.555316	-0.48464	-0.205323	-0.228112	-0.727881	-0.563244	-0.568522	-0.557622	-0.548213	-0.395725	-0.461712	-0.82006	-0.568525	-0.547844	-0.537322	-0.520685	-0.55274	-0.585251	-0.269978	-0.470808	-0.654061	-0.558316	-0.558993	-0.561512	-0.559554	-0.232888	-0.458352	-0.926342	-0.329527	-0.567081	-0.541646	-0.547302	-0.551954	-0.778648	-0.566633	-0.588837	-1.14274	-0.565809
Light_Intensity_umols	-0.0134576	-0.0134358	-0.0135515	-0.0134728	-0.0133799	-0.0132121	-0.0139767	-0.0137771	-0.013086	-0.0134594	-0.0136427	-0.0135471	-0.0137613	-0.013646	-0.0136171	-0.0139613	-0.0133713	-0.0133845	-0.0133539	-0.0133094	-0.0134576	-0.013344	-0.0137467	-0.0133617	-0.013113	-0.0136585	-0.0134568	-0.0133781	-0.0133675	-0.0131697	-0.0132958	-0.0132209	-0.0133605	-0.0133481	-0.0133756	-0.0133812	-0.0135538	-0.0136488	-0.0133884	-0.0135516	-0.0133455	-0.0136357	-0.0131034	-0.0135143	-0.0129888	-0.0133944	-0.0134323	-0.0142302	-0.013536
Position_in_BedCentre	0	0	0	0	0	0	0	0	0	0	0	0	0	0	0	0	0	0	0	0	0	0	0	0	0	0	0	0	0	0	0	0	0	0	0	0	0	0	0	0	0	0	0	0	0	0	0	0	0
Position_in_BedCorner	-2.27786	-2.277	-2.24746	-2.25291	-2.24628	-2.29075	-2.25236	-2.24658	-2.27381	-2.30714	-2.27199	-2.27963	-2.32025	-2.13391	-2.10206	-2.03811	-2.27674	-2.27857	-2.28592	-2.28168	-2.24785	-2.27778	-2.25676	-2.28552	-2.25697	-2.24518	-2.26717	-2.28277	-2.28608	-2.28793	-2.28843	-2.299	-2.2765	-2.27781	-2.28531	-2.28294	-2.27068	-2.24469	-2.25482	-2.27284	-2.27404	-2.24629	-2.22784	-2.26398	-2.35171	-2.28237	-2.28576	-2.5389	-2.27787
Position_in_BedEdge	0	0	0	0	0	0	0	0	0	0	0	0	0	0	0	0	0	0	0	0	0	0	0	0	0	0	0	0	0	0	0	0	0	0	0	0	0	0	0	0	0	0	0	0	0	0	0	0	0
Red_Light_Intensity_umols	-3.51906	-3.49835	-3.50888	-3.55542	-3.93712	0	-2.46585	-3.0632	-3.50159	-3.48584	-3.64102	-3.53671	-3.55543	-3.418	-3.27222	-3.90917	-3.48867	-3.45781	-3.5097	-3.54393	-4.32631	-3.96886	-2.17126	-3.44044	-3.54975	-3.56199	-3.71694	-3.51594	-3.47215	-3.44298	-3.504	-3.33033	-3.53814	-3.52646	-3.47946	-3.49345	-5.30591	-3.99775	-1.49187	-4.77563	-3.46589	-3.55874	-3.67516	-3.57053	-3.36713	-3.48505	-3.47347	-3.28292	-3.49986
Blue_Light_Intensity_umols	0.0781773	0.0783454	0.0731589	0.0746839	0.0694245	0.103002	0.0694145	0.0704432	0.0782358	0.0881082	0.0820816	0.0822986	0.0718456	0.0568321	0.0483979	0.0990122	0.0766476	0.0771595	0.0814072	0.0819671	0.0657061	0.0786775	0.0820877	0.0820312	0.0826149	0.0703929	0.0893195	0.0818249	0.0800225	0.0767163	0.0803797	0.0542168	0.0801606	0.0791539	0.0801533	0.0799709	0.0932302	0.0751696	0.0614687	0.0849604	0.090746	0.0745171	0.0880791	0.0879629	0.0659584	0.0806546	0.0812624	0.0790704	0.0781216
Far_Red_Light_Intensity_umols	0	0	0	0	0	0	0	0	0	0	0	0	0	0	0	0	0	0	0	0	0	0	0	0	0	0	0	0	0	0	0	0	0	0	0	0	0	0	0	0	0	0	0	0	0	0	0	0	0
R_to_FR	0	0	0	0	0	0	0	0	0	0	0	0	0	0	0	0	0	0	0	0	0	0	0	0	0	0	0	0	0	0	0	0	0	0	0	0	0	0	0	0	0	0	0	0	0	0	0	0	0
R_to_B	0	0	0	0	0	0	0	0	0	0	0	0	0	0	0	0	0	0	0	0	0	0	0	0	0	0	0	0	0	0	0	0	0	0	0	0	0	0	0	0	0	0	0	0	0	0	0	0	0
FR_to_B	0	0	0	0	0	0	0	0	0	0	0	0	0	0	0	0	0	0	0	0	0	0	0	0	0	0	0	0	0	0	0	0	0	0	0	0	0	0	0	0	0	0	0	0	0	0	0	0	0
MicrogreenKale(CN)-Position_in_BedCentre	-1.00959	-1.03447	-0.791391	-0.521188	-1.03508	-1.04342	-0.574219	-0.627613	-1.05267	-1.04675	-1.01486	-1.03083	-0.888626	-0.50235	-0.371485	-0.81032	-1.0396	-1.10379	-1.03026	-1.0552	-1.04222	-1.04396	-0.893352	-1.05138	-1.02877	-0.743095	-1.01113	-1.04369	-1.04752	-0.853087	-1.04877	-0.519659	-1.04584	-1.06862	-0.988322	-1.05131	-1.04658	-0.779448	-0.702051	-1.04791	-1.02054	-0.745572	-1.01048	-1.00458	-0.711058	-1.04539	-1.05033	-1.32314	-1.0683
MicrogreenKale(CN)-Position_in_BedCorner	0	0	0.229546	0.58575	0	0	0.420533	0.372028	0	0	0	0	0.191961	0.408654	0.515479	0	0	0	0	0	0	0	0.110261	0	0	0.27084	0	0	0	0.205581	0	0.565236	0	0	0	0	0	0.228404	0.326722	0	0	0.262203	0	0	0.421875	0	0	0	0
MicrogreenKale(CN)-Position_in_BedEdge	-1.44045	-1.48192	-1.19068	-0.934559	-1.44947	-1.47793	-1.01085	-1.05823	-1.47433	-1.47995	-1.44987	-1.46302	-1.31512	-0.924108	-0.791303	-1.23524	-1.48987	-1.46924	-1.48411	-1.46841	-1.45447	-1.46986	-1.32616	-1.47829	-1.45151	-1.16592	-1.44421	-1.47224	-1.47587	-1.27345	-1.47729	-0.937228	-1.48164	-1.47367	-1.47803	-1.47408	-1.4645	-1.20356	-1.1269	-1.4692	-1.45254	-1.17119	-1.43239	-1.43874	-1.12829	-1.4732	-1.47774	-1.74325	-1.50331
MicrogreenKale(Tozer)-Position_in_BedCentre	-0.644171	-0.644064	-0.644651	-0.64559	-0.641502	-0.652155	-0.640502	-0.639414	-0.640122	-0.610296	-0.644335	-0.643654	-0.628869	-0.393836	-0.4169	-0.711196	-0.642766	-0.643467	-0.646392	-0.645589	-0.64224	-0.641588	-0.648008	-0.644703	-0.638138	-0.640755	-0.646748	-0.643783	-0.659888	-0.905748	-0.724472	-0.674527	-0.644605	-0.644313	-0.646967	-0.646251	-0.650666	-0.644118	-0.638266	-0.648866	-0.646708	-0.643415	-0.679468	-0.645746	-0.750238	-0.642615	-0.622752	-0.87433	-0.644683
MicrogreenKale(Tozer)-Position_in_BedCorner	0	0	0	0	0	0	0	0	0	0	0	0	0	0	0	0	0	0	0	0	0	0	0	0	0	0	0	0	0	0	0	0	0	0	0	0	0	0	0	0	0	0	0	0	0	0	0	0	0
MicrogreenKale(Tozer)-Position_in_BedEdge	0	0	0	0	0	0	0	0	0	0	0	0	0	0	0	0	0	0	0	0	0	0	0	0	0	0	0	0	0	0	0	0	0	0	0	0	0	0	0	0	0	0	0	0	0	0	0	0	0
MicrogreenRadish-Position_in_BedCentre	2.08376	2.08257	2.08622	2.08693	2.06969	2.56015	2.22262	2.09725	2.08193	2.07498	2.08291	2.08276	2.0842	2.09652	2.09967	2.10741	2.08289	2.08216	2.08441	2.08392	1.98142	2.16512	1.81722	2.09714	2.08331	2.09169	2.08895	2.08347	2.08236	2.0996	2.08289	2.10354	2.08284	2.08284	2.08455	2.08494	1.90366	2.17498	1.77002	1.946	2.08878	2.09226	2.11075	2.08719	2.10479	2.08221	2.08184	2.07952	2.08314
MicrogreenRadish-Position_in_BedCorner	-1.75996	-1.76037	-1.79661	-1.78925	-1.65742	-1.4878	-1.69601	-1.90181	-1.75957	-1.70872	-1.76757	-1.75709	-1.72328	-1.91376	-1.9463	-2.03154	-1.75997	-1.75784	-1.74979	-1.75462	-1.86465	-1.75006	-1.80863	-1.74336	-1.77974	-1.80136	-1.77421	-1.75157	-1.74764	-1.75675	-1.74453	-1.7471	-1.76045	-1.75885	-1.75078	-1.75343	-1.93576	-1.8034	-1.77646	-1.88365	-1.76464	-1.80062	-1.83794	-1.77657	-1.69324	-1.75169	-1.74842	-1.50428	-1.76047
MicrogreenRadish-Position_in_BedEdge	0	0	0	0	0	0	0	0	0	0	0	0	0	0	0	0	0	0	0	0	0	0	0	0	0	0	0	0	0	0	0	0	0	0	0	0	0	0	0	0	0	0	0	0	0	0	0	0	0
MicrogreenSunflower-Position_in_BedCentre	1.89752	1.89712	2.60739	2.72428	2.43777	3.91989	2.81984	2.75721	1.876	2.28598	2.03765	1.95333	2.60241	2.5157	2.46325	1.91892	1.89462	1.89588	1.94344	1.94726	2.36462	1.94784	2.74159	1.94132	3.90813	3.28371	3.64682	1.95192	1.95143	2.70615	1.94343	2.4779	1.89458	1.89401	1.95222	1.95014	1.90556	2.6968	2.42658	1.90217	3.89523	2.68744	3.59888	3.92189	2.57174	1.95223	1.95403	2.06547	1.89931
MicrogreenSunflower-Position_in_BedCorner	-2.01787	-2.0179	-1.34288	-1.21644	-1.50047	0	-1.151	-1.2065	-1.88685	-1.65948	-1.91306	-2.09167	-1.28427	-1.54972	-1.63137	-2.28779	-2.01654	-2.01461	-1.95929	-1.95786	-1.5739	-1.96005	-1.21654	-1.96222	0	-0.752432	0	-1.95604	-1.95128	-1.18384	-1.95283	-1.39935	-2.01648	-2.01483	-1.95331	-1.95755	-2.01684	-1.25968	-1.51293	-2.01861	0	-1.3129	0	0	-1.24266	-1.95571	-1.9527	-1.62738	-2.02033
MicrogreenSunflower-Position_in_BedEdge	0.00769785	0.00748157	0.710936	0.829977	0.547014	2.03545	0.915146	0.856095	0.00664095	0.0187086	0.019438	0.0538097	0.701434	0.620517	0.571051	0.0053814	0.00733721	0.00744556	0.0559053	0.0600309	0.472737	0.0599342	0.839986	0.0531305	2.14197	1.30356	2.05044	0.0577153	0.0633315	0.817386	0.05694	0.593529	0.00726984	0.00719879	0.0629597	0.0614642	0.00750982	0.796201	0.539778	0.00700097	2.17169	0.74278	2.09306	2.16117	0.68989	0.0632988	0.0640497	0.156192	0.00773319
MicrogreenKale(CN)-BedA	0	0	0	0	0	0	0	0	0	0	0	0	0	0	0	0	0	0	0	0	0	0	0	0	0	0	0	0	0	0	0	0	0	0	0	0	0	0	0	0	0	0	0	0	0	0	0	0	0
MicrogreenKale(CN)-BedB	-3.14753	-3.14121	-3.2216	-3.24562	-3.15953	-3.31645	-3.21045	-3.19065	-3.1693	-3.22761	-3.17394	-3.19134	-3.25026	-3.56684	-3.53685	-2.97264	-3.12873	-3.10711	-3.22435	-3.21317	-3.14424	-3.17478	-3.22818	-3.19505	-3.18424	-3.18052	-3.19698	-3.19132	-3.15871	-3.49187	-3.27168	-3.06181	-3.1539	-3.15328	-3.2504	-3.19615	-3.1814	-3.16872	-3.21673	-3.15247	-3.20595	-3.17861	-3.15438	-3.19143	-2.93363	-3.18277	-3.16959	-2.74628	-3.21639
MicrogreenKale(CN)-BedC	-0.195656	-0.193906	-0.272063	-0.292304	-0.151681	-0.908043	-0.39269	-0.293603	-0.233526	-0.252076	-0.199697	-0.227906	-0.211972	-0.203677	-0.218265	-0.199391	-0.183892	-0.166206	-0.271323	-0.254947	-0.0758315	-0.148	-0.474295	-0.250848	-0.237892	-0.214191	-0.212443	-0.234273	-0.238243	-0.248008	-0.233129	-0.230102	-0.205516	-0.206154	-0.300685	-0.244904	0	-0.141262	-0.567123	-0.0180249	-0.26207	-0.216515	-0.223845	-0.229985	-0.245299	-0.238102	-0.24249	-0.273798	-0.263815
MicrogreenKale(CN)-BedD	0.356952	0.36099	0.268055	0.235164	0.317466	0.165521	0.311601	0.315609	0.302813	0.266838	0.344396	0.321183	0.267355	0	0	0.556847	0.367588	0.390481	0.271865	0.279957	0.338709	0.32153	0.279696	0.301448	0.292319	0.315265	0.309326	0.306933	0.332802	0	0.224049	0.397161	0.340651	0.340199	0.249163	0.302005	0.328311	0.329565	0.254577	0.35558	0.291208	0.31811	0.329086	0.317061	0.502897	0.314927	0.332472	0.85359	0.296848
MicrogreenKale(Tozer)-BedA	0	0	0	0	0	0	0	0	0	0	0	0	0	0	0	0	0	0	0	0	0	0	0	0	0	0	0	0	0	0	0	0	0	0	0	0	0	0	0	0	0	0	0	0	0	0	0	0	0
MicrogreenKale(Tozer)-BedB	0	0	0	0	0	0	0	0	0	0	0	0	0	0	0	0	0	0	0	0	0	0	0	0	0	0	0	0	0	0	0	0	0	0	0	0	0	0	0	0	0	0	0	0	0	0	0	0	0
MicrogreenKale(Tozer)-BedC	-2.43066	-2.43491	-2.43508	-2.42593	-2.35568	-3.06301	-2.61227	-2.5094	-2.43227	-2.39682	-2.41078	-2.42348	-2.35159	-2.03115	-2.07633	-2.62012	-2.4349	-2.44124	-2.42567	-2.41942	-2.28544	-2.34164	-2.67412	-2.43785	-2.42618	-2.4213	-2.3982	-2.4245	-2.46085	-2.13587	-2.34153	-2.55213	-2.42766	-2.42898	-2.43348	-2.43014	-2.11934	-2.34846	-2.78561	-2.21071	-2.44165	-2.42521	-2.45051	-2.42583	-2.68831	-2.4368	-2.45538	-2.89923	-2.43402
MicrogreenKale(Tozer)-BedD	0	0	0	0	0	0	0	0	0	0	0	0	0	0	0	0	0	0	0	0	0	0	0	0	0	0	0	0	0	0	0	0	0	0	0	0	0	0	0	0	0	0	0	0	0	0	0	0	0
MicrogreenRadish-BedA	0	0	0	0	0	0	0	0	0	0	0	0	0	0	0	0	0	0	0	0	0	0	0	0	0	0	0	0	0	0	0	0	0	0	0	0	0	0	0	0	0	0	0	0	0	0	0	0	0
MicrogreenRadish-BedB	1.87282	1.87581	1.87069	1.86499	1.79241	2.39466	2.05948	1.93986	1.86898	1.85213	1.86585	1.86787	1.79748	1.45251	1.48741	2.06528	1.87447	1.87852	1.86552	1.8587	1.73192	1.78502	2.1163	1.87607	1.85757	1.85837	1.84248	1.86599	1.90049	1.54334	1.78078	1.9539	1.87075	1.87123	1.87056	1.86861	1.54195	1.77594	2.22904	1.64551	1.86516	1.85987	1.85366	1.86173	2.08407	1.87787	1.89675	2.37207	1.87642
MicrogreenRadish-BedC	0	0	0	0	0	0	0	0	0	0	0	0	0	0	0	0	0	0	0	0	0	0	0	0	0	0	0	0	0	0	0	0	0	0	0	0	0	0	0	0	0	0	0	0	0	0	0	0	0
MicrogreenRadish-BedD	-4.93406	-4.93523	-4.94105	-4.94378	-5.01863	-4.46404	-4.78984	-4.88175	-4.94793	-4.94144	-4.92819	-4.93463	-4.99628	-5.29199	-5.29154	-4.69601	-4.93838	-4.93865	-4.94022	-4.9458	-5.0483	-5.00237	-4.74347	-4.92991	-4.9496	-4.94024	-4.93884	-4.9432	-4.91836	-5.23475	-5.02856	-4.86137	-4.93598	-4.93727	-4.94069	-4.94001	-5.12512	-4.9827	-4.76766	-5.07526	-4.93815	-4.93779	-4.93219	-4.9327	-4.73664	-4.93441	-4.91376	-4.38028	-4.9311
MicrogreenSunflower-BedA	0	0	0	0	0	0	0	0	0	0	0	0	0	0	0	0	0	0	0	0	0	0	0	0	0	0	0	0	0	0	0	0	0	0	0	0	0	0	0	0	0	0	0	0	0	0	0	0	0
MicrogreenSunflower-BedB	3.88453	3.88338	3.86389	3.8634	3.86609	3.88449	3.86499	3.86238	3.7788	4.46988	4.11153	3.97784	3.79373	3.45141	3.47917	4.12444	3.88322	3.88074	3.87264	3.86908	3.87074	3.86773	3.86404	3.86988	3.71596	3.78506	4.17433	3.87763	3.89877	3.53669	3.78277	3.9506	3.88493	3.88438	3.86931	3.87173	3.88117	3.8602	3.8653	3.88552	3.55525	3.81433	4.32062	3.62484	4.07919	3.87695	3.89392	4.3456	3.88608
MicrogreenSunflower-BedC	1.63711	1.63072	1.60988	1.62209	1.70788	0.92073	1.40219	1.5197	1.55014	2.19763	1.87089	1.72797	1.6194	1.61177	1.59583	1.67254	1.63372	1.62255	1.6332	1.63744	1.79275	1.72511	1.32722	1.61487	1.50923	1.55288	1.95979	1.63673	1.62197	1.58942	1.62881	1.59981	1.64167	1.64049	1.62032	1.62701	1.97026	1.69966	1.22666	1.87722	1.30786	1.56712	2.09943	1.39093	1.59016	1.62338	1.62001	1.57412	1.63319
MicrogreenSunflower-BedD	-4.78035	-4.78301	-4.80306	-4.79323	-4.73537	-5.20712	-4.95703	-4.87338	-4.8825	-4.12396	-4.54202	-4.68263	-4.86462	-5.17117	-5.18622	-4.54775	-4.7814	-4.78829	-4.78519	-4.78219	-4.68484	-4.73268	-4.97945	-4.79848	-4.94397	-4.88645	-4.44884	-4.78167	-4.77104	-5.09134	-4.87159	-4.72665	-4.77208	-4.77369	-4.79447	-4.7909	-4.55485	-4.74905	-5.05404	-4.62056	-5.1073	-4.85031	-4.35222	-5.03211	-4.58875	-4.78736	-4.77103	-4.31409	-4.78529
MicrogreenKale(CN)-Red_Light_Intensity_umols	0	0	0	0	0	0	0	0	0	0	0	0	0	0	0	0	0	0	0	0	0	0	0	0	0	0	0	0	0	0	0	0	0	0	0	0	0	0	0	0	0	0	0	0	0	0	0	0	0
MicrogreenKale(CN)-Blue_Light_Intensity_umols	0	0	0	0	0	0	0	0	0	0	0	0	0	0	0	0	0	0	0	0	0	0	0	0	0	0	0	0	0	0	0	0	0	0	0	0	0	0	0	0	0	0	0	0	0	0	0	0	0
MicrogreenKale(CN)-Far_Red_Light_Intensity_umols	0	0	0	0	0	0	0	0	0	0	0	0	0	0	0	0	0	0	0	0	0	0	0	0	0	0	0	0	0	0	0	0	0	0	0	0	0	0	0	0	0	0	0	0	0	0	0	0	0
MicrogreenKale(Tozer)-Red_Light_Intensity_umols	0	0	0	0	0	0	0	0	0	0	0	0	0	0	0	0	0	0	0	0	0	0	0	0	0	0	0	0	0	0	0	0	0	0	0	0	0	0	0	0	0	0	0	0	0	0	0	0	0
MicrogreenKale(Tozer)-Blue_Light_Intensity_umols	0	0	0	0	0	0	0	0	0	0	0	0	0	0	0	0	0	0	0	0	0	0	0	0	0	0	0	0	0	0	0	0	0	0	0	0	0	0	0	0	0	0	0	0	0	0	0	0	0
MicrogreenKale(Tozer)-Far_Red_Light_Intensity_umols	0	0	0	0	0	0	0	0	0	0	0	0	0	0	0	0	0	0	0	0	0	0	0	0	0	0	0	0	0	0	0	0	0	0	0	0	0	0	0	0	0	0	0	0	0	0	0	0.139667	0
MicrogreenRadish-Red_Light_Intensity_umols	0	0	0	0	0	0	0	0	0	0	0	0	0	0	0	0	0	0	0	0	0	0	0	0	0	0	0	0	0	0	0	0	0	0	0	0	0	0	0	0	0	0	0	0	0	0	0	0	0
MicrogreenRadish-Blue_Light_Intensity_umols	0	0	0	0	0	0	0	0	0	0	0	0	0	0	0	0	0	0	0	0	0	0	0	0	0	0	0	0	0	0	0	0	0	0	0	0	0	0	0	0	0	0	0	0	0	0	0	0	0
MicrogreenRadish-Far_Red_Light_Intensity_umols	-0.00647257	-0.00530033	-0.00239303	-0.00355162	0	-0.128268	-0.00678748	-0.00228696	-0.0127668	0	-0.00231855	-0.00376259	-0.00240238	0	0	-0.0246366	-0.00790537	-0.00317208	-0.0163173	-0.013894	0	-0.000377131	-0.026517	-0.0129892	-0.0083078	0	0	-0.00568328	-0.00637368	0	-0.00382828	0	-0.0130231	-0.0125723	-0.00756992	-0.0117203	0	0	0	0	0	0	-0.0192701	0	0	-0.00772081	-0.00937172	-0.0587956	-0.00569342
MicrogreenSunflower-Red_Light_Intensity_umols	0	0	0	0	0	0	0	0	0	0	0	0	0	0	0	0	0	0	0	0	0	0	0	0	0	0	0	0	0	0	0	0	0	0	0	0	0	0	0	0	0	0	0	0	0	0	0	0	0
MicrogreenSunflower-Blue_Light_Intensity_umols	0.0277837	0.0266753	0	0	0	0.0105681	0	0	0.0326126	0	0.0308454	0.0330992	0	0	0	0.0309238	0.0262208	0.0254629	0.0279176	0.0271235	0	0.0284555	0	0.0290777	0.0235509	0	0	0.0284675	0.0289566	0	0.0295605	0	0.0268681	0.0265376	0.026554	0.0271737	0.0271344	0	0	0.0262285	0	0	0.0279729	0.000233599	0	0.0285315	0.0279007	0	0.0284453
MicrogreenSunflower-Far_Red_Light_Intensity_umols	0	0	0	0	0	0	0	0	0	0	0	0	0	0	0	0	0	0	0	0	0	0	0	0	0	0	0	0	0	0	0	0	0	0	0	0	0	0	0	0	0	0	0	0	0	0	0	0	0
MicrogreenKale(CN)-R_to_FR	-0.00763988	-0.00734523	-1.38397	-1.22655	-1.33622	-0.00594869	-1.20714	-1.26098	-0.00700539	-0.0453635	-0.0197239	-0.0855088	-1.28023	-1.66719	-1.90007	-0.0049057	-0.00721375	-0.0071674	-0.0703184	-0.0653769	-1.3385	-0.06798	-1.10182	-0.0667851	-0.0762345	-1.59168	-0.0390332	-0.0674756	-0.0828203	-1.37843	-0.0692215	-1.74514	-0.00743028	-0.00733	-0.0828933	-0.0827751	-0.0047361	-1.26762	-1.54053	-0.00648591	-0.037532	-1.18714	-0.00715913	-0.0735572	-1.54602	-0.0818269	-0.0820619	-0.16083	-0.00814734
MicrogreenKale(CN)-R_to_B	0	0	0	0	0	0	0	0	0	0	0	0	0	0	0	0	0	0	0	0	0	0	0	0	0	0	0	0	0	0	0	0	0	0	0	0	0	0	0	0	0	0	0	0	0	0	0	0	0
MicrogreenKale(CN)-FR_to_B	11.3584	11.2862	10.4467	10.7834	10.708	9.77419	11.0375	10.7556	11.1852	10.6839	11.1645	11.0534	10.7472	11.2233	11.5091	11.0452	11.396	11.2699	11.2483	11.1264	11.1203	11.1953	10.2317	11.0565	10.7611	10.4104	10.4248	10.9989	11.0966	9.58726	10.9493	10.7594	11.3393	11.3638	11.0371	11.2149	10.9387	10.3924	10.8263	11.3779	10.2455	10.5212	10.3987	10.5475	9.89205	11.1325	11.184	13.07	11.287
MicrogreenKale(Tozer)-R_to_FR	-7.88422	-7.84222	-8.19795	-8.062	-8.51322	-6.27105	-8.51077	-8.29632	-7.65737	-7.06213	-7.78138	-7.69919	-8.39273	-8.68402	-9.34797	-7.71043	-7.91884	-7.81192	-7.8153	-7.69286	-8.9104	-7.78399	-7.83284	-7.63689	-7.33437	-8.31612	-7.09726	-7.60089	-7.74893	-7.20305	-7.56392	-8.40663	-7.83278	-7.863	-7.72489	-7.82416	-7.44748	-8.05338	-8.587	-7.88917	-6.89515	-8.07012	-7.20068	-7.24827	-7.49289	-7.74014	-7.75516	-9.16864	-7.95811
MicrogreenKale(Tozer)-R_to_B	0	0	0	0	0	0	0	0	0	0	0	0	0	0	0	0	0	0	0	0	0	0	0	0	0	0	0	0	0	0	0	0	0	0	0	0	0	0	0	0	0	0	0	0	0	0	0	0	0
MicrogreenKale(Tozer)-FR_to_B	0	0	0	0	0	0	0	0	0	0	0	0	0	0	0	0	0	0	0	0	0	0	0	0	0	0	0	0	0	0	0	0	0	0	0	0	0	0	0	0	0	0	0	0	0	0	0	0	0
MicrogreenRadish-R_to_FR	7.2509	7.2885	7.08528	7.21308	6.62275	9.43618	6.71919	7.03227	7.45552	7.76533	7.37687	7.41927	6.76434	6.33313	5.94297	8.0897	7.20498	7.3056	7.31113	7.44598	6.32288	7.30237	7.56304	7.50326	7.83272	6.99624	8.16116	7.50946	7.38624	7.98371	7.53642	6.74511	7.30815	7.27184	7.40678	7.3121	8.03853	7.35857	6.3181	7.4409	8.32367	7.26517	8.50651	7.98347	7.66664	7.36634	7.31899	5.36497	7.17407
MicrogreenRadish-R_to_B	0	0	0	0	0	0	0	0	0	0	0	0	0	0	0	0	0	0	0	0	0	0	0	0	0	0	0	0	0	0	0	0	0	0	0	0	0	0	0	0	0	0	0	0	0	0	0	0	0
MicrogreenRadish-FR_to_B	0	0	0	0	0	0	0	0	0	0	0	0	0	0	0	0	0	0	0	0	0	0	0	0	0	0	0	0	0	0	0	0	0	0	0	0	0	0	0	0	0	0	0	0	0	0	0	0	0
MicrogreenSunflower-R_to_FR	0.00556882	0.0057175	0.000471267	0.00050344	0	2.04511	0.000320732	0.000376042	0.00511382	0.0128377	0.0060025	0.0111563	0.000281447	0	0	1.88248	0.00569657	0.00577837	0.00987425	0.0126048	0	0.0121303	0.000309308	0.0111229	0.0619496	0	0.00809798	0.010831	0.0116152	0.00033944	0.0108728	0	0.00581048	0.00578841	0.0116663	0.0120417	0.00635956	0.000299107	5.88E-05	0.00578967	0.00946631	0.000104977	0	0.0272616	0.000250903	0.0114307	0.0109879	0	0.00553953
MicrogreenSunflower-R_to_B	-14.2379	-14.5509	-21.0128	-20.632	-20.8797	-15.5078	-21.528	-21.4708	-13.8814	-15.5981	-11.798	-11.5586	-21.0693	-22.5752	-23.2678	-13.629	-14.6621	-15.026	-13.4034	-13.6744	-21.0014	-13.7696	-20.3774	-13.3796	-12.9698	-20.8586	-16.4368	-13.61	-13.5844	-21.0495	-13.5472	-22.9327	-14.0491	-14.2165	-14.2129	-13.8953	-12.9765	-21.0278	-22.1059	-13.7204	-19.3708	-21.2593	-10.3282	-19.0118	-22.0639	-13.5948	-13.6377	-18.9152	-14.1003
MicrogreenSunflower-FR_to_B	-1.30714	-1.41147	-1.96015	-1.96389	-1.70245	0	-1.52008	-1.76525	-1.1281	-3.09712	-1.16249	-1.22358	-1.68232	-1.24311	-0.880042	0	-1.33111	-1.49809	-1.283	-1.45158	-1.35574	-1.29014	-2.26459	-1.42002	-0.078947	-1.31782	-1.68096	-1.49216	-1.34679	-2.65587	-1.46349	-1.58972	-1.37967	-1.36089	-1.48019	-1.33467	-1.82879	-2.06711	-1.65001	-1.41552	-2.05392	-2.12	0	-1.6793	-2.39503	-1.349	-1.33915	-0.733203	-1.21273
MicrogreenKale(CN)-Light_Intensity_umols	0	0	0	0	0	0	0	0	0	0	0	0	0	0	0	0	0	0	0	0	0	0	0	0	0	0	0	0	0	0	0	0	0	0	0	0	0	0	0	0	0	0	0	0	0	0	0	0	0
MicrogreenKale(Tozer)-Light_Intensity_umols	0.00730917	0.0073284	0.00761806	0.0075743	0.00729302	0.00733496	0.0078187	0.00780384	0.00711967	0.0069112	0.0074242	0.00733508	0.00729431	0.00620558	0.00670184	0.00838266	0.00725747	0.00735435	0.00708057	0.00713913	0.00718344	0.00722576	0.0076764	0.00721179	0.00728453	0.00770523	0.00761483	0.00727613	0.00737656	0.00702791	0.00716497	0.00770471	0.00717346	0.00717346	0.00728196	0.0071974	0.0072184	0.00777	0.00751129	0.00718544	0.00758805	0.00775059	0.00797756	0.00759751	0.00806611	0.00724536	0.00718837	0.00353907	0.00732685
MicrogreenRadish-Light_Intensity_umols	0	0	0	0	0	0	-0.000155795	0	0	0	0	0	0	0	0	0	0	0	0	0	0	0	0	0	0	0	0	0	0	0	0	0	0	0	0	0	0	0	0	0	0	0	0	0	0	0	0	0	0
MicrogreenSunflower-Light_Intensity_umols	0	0	0	0	0	0	0	0	0	0	0	0	0	0	0	0	0	0	0	0	0	0	0	0	0	0	0	0	0	0	0	0	0	0	0	0	0	0	0	0	0	0	0	0	0	0	0	0	0
[truncated: 207 more columns]
